# Supplementary material for: CuS-131I-PEG Nanotheranostics-Induced “Multiple Mild-Hyperthermia” Strategy to Overcome Radio-Resistance in Lung Cancer Brachytherapy
Source: Pharmaceutics. 2022 Nov 30;14(12):2669. doi: 10.3390/pharmaceutics14122669 (PMC9785376; doi:10.3390/pharmaceutics14122669)
Supplement: Supplementary file 1 [file pharmaceutics-14-02669-s001.zip]

Archive with 1 entries (1 files):
- pharmaceutics-2012950-supplementary.pdf
